# Supplementary material for: Characterization of the caleosin gene family in the Triticeae
Source: BMC Genomics. 2014 Mar 27;15(1):239. doi: 10.1186/1471-2164-15-239 (PMC3986672; doi:10.1186/1471-2164-15-239)
Supplement: Supplementary file 1 — Additional file 1: Table S1: Summary of rye cDNA libraries and derived 454 reads. (XLSX 11 KB) [file 12864_2013_7045_MOESM1_ESM.xlsx]

## Sheet: Sheet1
Additional file 1
Table S1. Summary of Secale cereale, rye, cDNA libraries and derived 454 reads.
Cultivar	Tissue/Treatment	Developmental Stage	No. replicate libraries	Clean Readsa	Average Length
Vacaria	Anther	Z64	2	645107	366
Prima	Crown	Z21	2	371712	396
Prima	Mature stem	Z45	2	878811	322
Prima	Root, artificial soil	Z21	2	1263925	422
Muskateer	Root-hydroponic control	22 days	3	123110	367
Muskateer	Root-Salt, hydroponic, 100 mM NaCl, 14 mM CaCl2, 1d	22 days	2	257546	379
		Total		4342551
a The number of reads is the total cleaned reads from multiple libraries.
