# Supplementary material for: Characterization of the caleosin gene family in the Triticeae
Source: BMC Genomics. 2014 Mar 27;15(1):239. doi: 10.1186/1471-2164-15-239 (PMC3986672; doi:10.1186/1471-2164-15-239)
Supplement: Supplementary file 2 — Additional file 2: Table S2: Summary of triticale cDNA libraries and derived 454 reads. (XLSX 14 KB) [file 12864_2013_7045_MOESM2_ESM.xlsx]

## Sheet: Sheet1
Additional file 2
Table S2. Summary of triticale (x Triticosecale) cDNA libraries and derived 454 reads.
Cultivar	Tissue/Treatment	Developmental Stage	No. replicate libraries	Clean Reads	Average Length	Total Clean Readsa
Stemb
Triticale 797	Stem (solid)	Z21	-	173422	338
Triticale 797	Stem (solid)	Z45	-	331041
AC Certa	Stem (hollow)	Z21	-	407900	336
AC Certa	Stem (hollow)	Z45	-	376197	317
Triticale 1308	Stem (solid)	Z21	-	240247	312
Triticale 1308	Stem (solid)	Z45	-	242446	315	1771253
Stigma
Alta	Stigma- TCPc	Z41	2	296740	328	296740
Anther
Alta	Anther- UNM3d	Z49	2	544161	365
Alta	Anther- TCP	Z41	2	585417	364	1129578
Pollen
Alta	Pollen- MATe	Z61	2	550758	372	550758
Root
AC Certa	Root, from artificial soil	Z21	2	609448	334	609448
Root, Salt stress, Hydroponic
AC Certa	Root - Hydroponic Control, 22d	22 days	3	127729	466	127729
AC Certa	Root, Salt: 100mM NaCl, 14 mM CaCl2, 1 d	22 days	2	79775	359	79775
Shoot, Osmotic Stress
AC Certa	Seedling shoot - Control	Z13	1	380912	357	380912
AC Certa	Seedling shoot - 27 % PEGf	Z12	1	318886	303
AC Certa	Seedling shoot - 31 % PEG	Z11	1	265956	361
AC Certa	Seedling shoot - 34 % PEG	Z10	2	584429	375	1169271
a The number of reads is the total cleaned reads from multiple libraries.					Total	7120269
b The difference between six cDNA libraries made from three genotypes sampled at two times of development
was measured by two-way ANOVA, and no significant differences in expression were found for caleosins among genotypes
or between times of development. Therefore, these six libraries were used as replicates, and the data was analyzed by one-way ANOVA.
c TCP = tricellular pollen
d UNM = uninucleate microspore
e MAT = mature
f There were no significant differences in expression of caleosins between the different PEG treatments.
Therefore, these four libraries were used as replicates, and the data was analyzed by one-way ANOVA.
