# Supplementary material for: Characterization of the caleosin gene family in the Triticeae
Source: BMC Genomics. 2014 Mar 27;15(1):239. doi: 10.1186/1471-2164-15-239 (PMC3986672; doi:10.1186/1471-2164-15-239)
Supplement: Supplementary file 6 — Additional file 6: Table S3: Intron-exon structure of caleosin genes in T. aestivum. (XLSX 15 KB) [file 12864_2013_7045_MOESM6_ESM.xlsx]

## Sheet: Sheet1
Additional file 6
Table S3: Intron and exon size (nt) for caleosin genes in T. aestivum.
Clo Gene		Exon 1	Intron 1	Exon 2	Intron 2	Exon 3	Intron 3	Exon 4	Intron 4	Exon 5	Intron 5	Exon 6
1A		407	79	152	109	86	92	95	72	126	127	289
1B		397	77	154	95	88	194	97	75	128	110	298
1D		397	77	154	104	88	85	97	76	128	118	322
2A		165	88	157	125	88	96	98	90	123	114	340
2B		175	74	157	113	88	136	98	91	129	118	322
2Da		NDb	240	82	100	88	160	98	95	129	118	250
3A		108	118	116	506	89	99	97	1029	129	206	191
3B		223	118	116	506	90	101	95	1029	129	206	269
3D		128	115	116	715	89	110	97	803	109	225	306
4Aa		ND	ND	ND	ND	89	81	98	1114	126	169	536
4B		97	107	115	489	89	81	98	712	126	174	558
4Da		ND	ND	ND	695	89	81	98	1137	126	171	555
5A		129	100	125	129	94	586	95	75	129	90	422
5B		134	104	125	135	90	619	95	78	129	95	567
5D		134	104	125	135	90	619	95	78	129	95	567
6Aa		154	91	112	123	89	358	222	67	257	ND	1
6Ba		ND	ND	ND	ND	ND	ND	222	76	278	106	ND
6Ca		112	94	118	126	89	376	222	79	239	ND	ND
7Aa		ND	ND	ND	ND	ND	ND	104	825	128	91	275
7B		160	192	117	200	66	1463	104	700	128	91	309
7D		131	121	142	129	88	1454	104	758	128	93	379
8Aa		ND	ND	ND	ND	ND	ND	104	889	129	97	372
8Ba		ND	ND	ND	ND	ND	ND	104	889	129	97	372
8Da		ND	ND	ND	ND	ND	ND	104	420	129	95	324
9A		142	587	151	230	88	184	98	117	129	208	396
9B		269	669	151	237	91	646	98	158	96	205	397
9D		142	736	151	225	87	178	98	86	129	215	418
10A		129	96	161	792	88	86	97	92	129	119	316
10B		159	97	157	535	88	124	97	94	129	115	183
10D		131	92	158	771	88	124	97	81	129	201	303
11A		122	115	154	103	88	123	97	73	130	128	388
11D		134	115	154	103	88	123	97	63	140	128	311
11B		143	115	157	103	88	123	97	73	130	128	457
	Average	176.88	173.885	137.577	282.704	87.8929	303.643	109.606	366.485	138.818	137.194	354.613
	Std Dev	89.5265	181.463	20.8034	235.535	4.44281	367.277	35.6557	390.57	38.6095	44.7144	121.372
	CV	0.506142	1.04358	0.151213	0.833151	0.050548	1.20957	0.325308	1.06572	0.27813	0.325922	0.342267
a Wheat Clo genes for which partial coverage by genomic contigs was available
B not determined
