# Supplementary material for: Characterization of the caleosin gene family in the Triticeae
Source: BMC Genomics. 2014 Mar 27;15(1):239. doi: 10.1186/1471-2164-15-239 (PMC3986672; doi:10.1186/1471-2164-15-239)
Supplement: Supplementary file 7 — Additional file 7: Table S4: Caleosin gene exons in H. vulgare and Brachypodium. (XLSX 12 KB) [file 12864_2013_7045_MOESM7_ESM.xlsx]

## Sheet: Sheet1
Additional file 7
Table S4: Caleosin gene exons in H. vulgare and Brachypodium.
	H. vulgare				Brachypodium
Clo Gene	Exons			Clo Gene	Exons
1	6			1	6
2	6			2A	5
				2B	6
3	NAa			3	6
4	6			4Ab	5
				4B	6
5	6			5	5
6	5			6	6
7	NDc			7	6
8	4			8	NAa
9	7			9	6
10	6			10	NAa
11	NDd			11	NAa
a Not applicable
b Brachypodium Clo4A may be miss-annotated at Gramene;
it has a region at exon 2 position with high similarity to wheat Clo4 that was not included in the exon description
c Not determined; partial coverage by genomic contigs; 3 exons were detected starting at nt 368 in the cDNA sequence
d Not determined; partial coverage by genomic contigs; 6 exons were detected with coverage up to nt 773 out of a total of 909 nt
