# Supplementary material for: Characterization of the caleosin gene family in the Triticeae
Source: BMC Genomics. 2014 Mar 27;15(1):239. doi: 10.1186/1471-2164-15-239 (PMC3986672; doi:10.1186/1471-2164-15-239)
Supplement: Supplementary file 10 — Additional file 10: Table S5: Microarray analysis of caleosin gene expression measured in a panel of thirteen Triticum aestivum tissues. (XLSX 15 KB) [file 12864_2013_7045_MOESM10_ESM.xlsx]

## Sheet: Sheet1
	Additional file 10
	Table S5: Microarray analysis of caleosin gene expression measured in a panel of thirteen Triticum aestivum tissues.a
		Gene
	Tissue Type	Clo1*		Clo2*		Clo4*		Clo5*		Clo6*		Clo7*		Clo8*		Clo9*		Clo11*
	Coleoptile	4.61971	ab	7.53064	cd	4.24989	ab	2.9411	a	4.75109	ab	7.7594	a	5.71813	cd	9.67419	a	4.94765	abc
	Germinating seed, root	5.25874	b	7.2381	c	4.09415	a	3.00094	a	5.97236	d	10.0896	e	8.49901	f	12.1063	a	5.63216	c
	Germinating seed, embryo	4.78213	ab	7.33479	cd	4.1853	ab	3.01407	a	4.69262	ab	7.97805	a	6.0009	de	11.1061	a	4.9498	abc
	Seedling, root	4.32202	a	7.23778	c	4.08104	a	2.97203	a	6.09111	d	10.2914	ef	6.66111	e	11.5636	b	4.78304	ab
	Seedling, crown	4.3461	a	7.19025	bc	4.15243	ab	3.03878	a	4.78308	ab	9.40104	d	5.32284	bcd	10.87	c	5.10138	bc
	Seedling, leaf	4.20134	a	7.40793	cd	9.17915	d	3.12536	a	5.2829	bc	9.6335	d	5.59939	cd	9.19845	d	5.33545	bc
	Immature inflorescence	4.32725	a	7.28787	c	4.17505	ab	2.98002	a	4.65643	a	10.158	e	4.40975	a	10.0037	e	4.20823	a
	Floral bracts, before anthesis	4.30533	a	6.98769	ab	4.06513	a	3.45331	b	5.74666	cd	12.5998	g	6.50255	e	8.37065	e	9.33551	f
	Pistil, before anthesis	4.40954	a	6.87062	a	4.07665	a	3.07593	a	5.61867	cd	12.9964	h	8.54936	f	8.88014	f	5.00769	bc
	Anthers, before anthesis	4.33349	a	7.93161	d	4.62447	c	3.11509	a	12.4326	f	10.2372	e	5.03336	abc	8.37906	f	6.65748	d
	3-5 DAPb caryopsis	4.20627	a	7.32837	cd	4.16127	ab	3.11453	a	9.95296	e	10.5794	f	4.68357	ab	8.42045	f	7.59222	e
	22 DAPbembryo	13.7366	c	11.5254	e	4.50817	bc	2.98883	a	5.26668	bc	9.05365	c	4.43195	a	11.1402	g	4.68925	ab
	22 DAPb endosperm	13.3304	c	13.4311	f	4.58737	c	3.19586	a	4.8614	ab	8.67028	b	6.6402	e	10.0944	h	9.48429	f
	a Values represent the average expression of each caleosin in each tissue; the data are from ref 29
	b Days after pollination (DAP)
	* The statistical analysis compares the level of expression of single genes among different tissues. The null hypothesis that
	the expression of each caleosin gene is not different in a panel of different T. aestivum tissues was tested by
	one-way ANOVA; p<0.0005 for each caleosin, except for Clo5 for which P<.012. Duncan's multiple range test was used to
	investigate the significant differences in expression of each caleosin gene in the different tissues analyzed. Means with the same
	letter do not differ statistically at the level of 0.05.
