# Supplementary material for: Characterization of the caleosin gene family in the Triticeae
Source: BMC Genomics. 2014 Mar 27;15(1):239. doi: 10.1186/1471-2164-15-239 (PMC3986672; doi:10.1186/1471-2164-15-239)
Supplement: Supplementary file 11 — Additional file 11: Table S6: Microarray analysis of caleosin gene expression measured in a panel of fifteen Hordeum vulgare genotype Morex tissues. (XLSX 15 KB) [file 12864_2013_7045_MOESM11_ESM.xlsx]

## Sheet: Sheet1
Additional file 11
Table S6: Microarray analysis of caleosin gene expression measured in a panel of fifteen Hordeum vulgare genotype Morextissues.a
	Gene
Tissue Type	Clo1*		Clo2*		Clo4*		Clo5*		Clo6*		Clo7*		Clo8*		Clo9*		Clo10*
Coleoptile	6.76516	e	7.702	abcde	6.47212	ab	9.86194	b	7.06426	bc	7.72906	bcd	7.20592	ab	7.72906	bcd	6.32609	ab
Germinating seed, radicle	6.3274	abcde	7.70601	abcde	6.48195	ab	10.0508	bcd	6.96806	ab	11.8241	k	9.37548	h	11.8241	k	6.50114	abcd
Germinating seed, embryo	6.55149	de	8.12652	de	6.3868	ab	10.6899	fgh	7.05615	bc	10.3019	h	9.26567	fgh	10.3019	h	6.28789	a
Seedling, root	6.17584	abcd	7.65276	abcd	6.46199	ab	10.9256	hi	7.13087	bc	11.6781	jk	9.30561	fgh	11.6781	jk	6.52097	abcd
Seedling, crown	5.9514	ab	8.17567	e	6.25435	a	10.7225	gh	6.95687	ab	8.07709	cde	9.32288	gh	8.07709	cde	6.27856	a
Seedling, leaf	6.07892	abc	7.99403	cde	9.5325	g	10.4926	efg	7.25475	c	8.54654	ef	9.39437	h	8.54654	ef	7.55388	e
Immature inflorescence	6.12188	abcd	7.31032	a	6.2943	a	9.18601	a	6.91171	ab	8.68071	ef	6.81501	a	8.68071	ef	6.06741	a
Floral bracts, before anthesis	6.059	abc	7.53197	abc	6.24095	a	11.782	j	7.68607	d	6.78893	a	8.77837	efg	6.78893	a	6.95198	d
Pistil, before anthesis	6.10129	abcd	7.82376	bcde	6.31437	ab	11.1628	i	8.81412	e	7.39902	abc	8.47168	cde	7.39902	abc	6.16377	a
Anthers, before anthesis	7.41882	f	9.32906	f	6.97925	cd	11.0952	i	12.3311	g	7.64129	bcd	8.8853	efgh	7.64129	bcd	9.88036	g
5 DAPb caryopsis	6.08378	abc	7.46046	ab	6.29291	a	12.6486	l	10.1738	f	7.46832	abc	7.97573	c	7.46832	abc	6.46989	abcd
10 DAPb caryopsis	7.89484	g	11.6922	g	7.56582	e	12.2007	k	8.79667	e	8.49874	ef	8.72051	def	8.49874	ef	6.81566	bcd
16 DAPb caryopsis	10.3862	h	13.4098	h	7.1408	d	11.7482	j	7.10289	bc	8.37513	def	8.74284	defg	8.37513	def	8.51085	f
22 DAPb embryo	12.8511	j	11.5327	g	6.27645	a	10.353	def	6.75126	a	9.53417	g	7.04582	ab	9.53417	g	6.41656	abc
22 DAPb endosperm	11.4287	i	13.6848	h	6.73962	bc	11.1809	i	6.91035	ab	8.33351	def	8.20832	cd	8.33351	def	9.50635	g
a Values represent the average expression of each caleosin in each tissue, and are in log2 scale; the data are from ref 30
b Days after pollination (DAP)
* The statistical analysis compares the level of expression of single genes among different tissues. The null hypothesis that the expression
of each caleosin gene is not different in a panel of different H. vulgare tissues was tested by one-way ANOVA; the levels of expression
between tissues are different, p<0.0005 for each caleosin. Duncan's multiple range test was used to
investigate the significant differences in expression of each caleosin gene in the different tissues analyzed. Means with the same
letter do not differ statistically at the level of 0.05.
