# Supplementary material for: Characterization of the caleosin gene family in the Triticeae
Source: BMC Genomics. 2014 Mar 27;15(1):239. doi: 10.1186/1471-2164-15-239 (PMC3986672; doi:10.1186/1471-2164-15-239)
Supplement: Supplementary file 12 — Additional file 12: Table S7: Caleosin expression in response to PEG treatment of triticale seedlings measured in 454 cDNA libraries. (XLSX 12 KB) [file 12864_2013_7045_MOESM12_ESM.xlsx]

## Sheet: Sheet1
Additional file 12
Table S7. Caleosin expression in response to PEG treatment in triticale seedlings measured in 454 cDNA libraries.a
Gene	Control	PEG Treated	Fold Change	P valueb
Clo3A	16	5	0.3125	0.269
Clo3B	237	67	0.2827	0.005
Clo3R	0	0	0	0.497
Clo5A	30	15.43	0.514333	0.74
Clo5B	45	17.9	0.397778	0.013
Clo5R	34	4.62	0.135882	0.005
Clo11R	21	6	0.285714	0.002
a Values are normalized to reads per kilobase per million reads (RPKM); genes with low number of reads, less than 10 reads per library are not shown
b The statistical significance of the difference in the levels of expression in the control and PEG treated seedlings for each caleosin gene was tested by a one-way ANOVA (p < 0.05)
