# Supplementary material for: Characterization of the caleosin gene family in the Triticeae
Source: BMC Genomics. 2014 Mar 27;15(1):239. doi: 10.1186/1471-2164-15-239 (PMC3986672; doi:10.1186/1471-2164-15-239)
Supplement: Supplementary file 13 — Additional file 13: Table S8: Comparison of caleosin expression in salt treated and control rye roots (RPKPM) measured in 454 cDNA libraries. (XLSX 16 KB) [file 12864_2013_7045_MOESM13_ESM.xlsx]

## Sheet: Triticale
Triticale - Roots
	Control					Salt treated
	Control	TC	TC	Total		TS	Ts	Total
Library size	38	7	92	137		61	23	84
Clo1A				0				0
Clo1B				0				0
Clo1R				0				0
Clo2A				0				0
Clo2B	1			1				0
Clo2R				0				0
Clo3A				0				0
Clo3B				0				0
Clo3R				0				0
Clo4A				0				0
Clo4B				0				0
Clo4R				0				0
Clo5A				0				0
Clo5B				0				0
Clo5R				0				0
Clo6A				0				0
Clo6B				0				0
Clo6R				0				0
Clo7A			1	1				0
Clo7B	2			2				0
Clo7R				0				0
Clo8A				0				0
Clo8B				0				0
Clo8R				0				0
Clo9A			2	2				0
Clo9B			1	1		2	1	3
Clo9R				0				0
Clo10A				0				0
Clo10B				0				0
Clo10R				0				0
Clo11A				0				0
Clo11B			1	1		1		1
Clo11R				0				0

## Sheet: Rye
Additional file 13
Table S8. Comparison of caleosin expression in salt treated and control rye roots (RPKPM) measured in 454 cDNA libraries.
Gene	Control	Salt treated	Fold Change	P Valuea
Clo1	0	0		NDb
Clo3	0	0		NDb
Clo4	0	0		NDb
Clo5	0	3.861		NDb
Clo6	0	0		NDb
Clo7	0	0		NDb
Clo8	0	4.6		0.423
Clo9	25.025	62.8	4.13929	0.006
Clo10	0	0		NDb
Clo11	0	0		NDb
a The statistical significance of the differences between the expression levels of each caleosin gene in the roots of control and salt treated plants was tested by a one-way ANOVA (p < 0.05)
b Less than 10 reads per library, p value not determined
