# Supplementary material for: Characterization of the caleosin gene family in the Triticeae
Source: BMC Genomics. 2014 Mar 27;15(1):239. doi: 10.1186/1471-2164-15-239 (PMC3986672; doi:10.1186/1471-2164-15-239)
Supplement: Supplementary file 14 — Additional file 14: Table S9: Microarray analysis of the effect of cold treatment on caleosin gene expression in wheat. (XLSX 16 KB) [file 12864_2013_7045_MOESM14_ESM.xlsx]

## Sheet: Cold acclimation
Additional file 14
Table S9. Microarray analysis of the effect of cold treatment on caleosin gene expression in wheat.a
		Fold change of cold treated winter cultivar Clair plants						Fold change of spring cultivar Quantum plants
		compared to untreated Clair control						compared to untreated Quantum control							2 Way-ANOVA p and q values
Clo Gene	ID	Wb6h/W0c	W1d/W0	W3d/W0	W6d/W0	W14d/W0		Sd6h/S0	S1d/S0	S3d/S0	S6d/S0	S14d/S0		p-value Cultivar	q-value Cultivar	p-value Treatment	q-value Treatment	p-value CxT interaction	q-value CxT interaction
Clo2	Tr004_D02	1.0726	1.18099	1.11729	1.22264	1.11729		1.34309	1.12506	1.25701	1.34723	1.28343		0.056	0.17726	0.003	0.00866848	0.854	0.514207
Clo3	Tr002_P09	2.7007	4.08405	4.62675	5.85634	8.1681		1.57644	4.02782	6.72717	5.24157	5.46416		0.216	0.269426	0.047	0.0324801	0.001	0.00651553
Clo3	Tr016_E17	2.08654	3.27161	3.03143	3.94493	5.81589		1.28145	3.09513	5.57897	5.1337	5.27803		0.229	0.277188	0.068	0.0398679	0.001	0.00651553
Clo4	Tr014_M12	1.34931	0.570382	0.795536	0.823591	0.946058		1.0481	0.707107	0.972655	1.02811	1.09429		0.729	0.481004	0.01	0.0148631	0.756	0.486025
Clo5	Tr007_O04	1.0481	0.697372	0.732043	0.737135	0.752623		0.837665	0.752623	0.707107	0.678302	0.790041		0.001	0.103613	0.004	0.00982207	0.982	0.547598
a The data are from ref 32. Gene expression was measured after 6h, 1d, 3d, 6d and 14d of cold treatment at 4°C.
b winter cultivar Clair
c control, non-cold treated
d spring cultivar Quantum

## Sheet: Legend
Supplementary Table S2 – All Gene Expression Data
The table contains a summary of the gene expression data and statistical analysis for the response to cold acclimation in two cultivars
for control plants and after cold treatment at 5 time points.
There are four sets of data comparisons. (1) Cold treated plants of the winter wheat cultivar Clair compared to untreated Clair controls,
(2) Cold treated spring wheat cultivar Quantum plants compared to untreated Quantum controls, for control plants and after cold treatment at 5 time points.
(3) Relative RNA levels in Clair compared directly to Quantum at each time point (not for induction or repression relative to untreated controls).
The fold difference in each of these comparisons has an associated P value from a Student's t test is given.
(4) The fourth data set is the quotient of the rate of induction or repression in Clair divided by the rate of induction or repression of Quantum.
The table includes the p values from two-way ANOVA with the independent variables being the cultivar and the time of treatment.
P values are given for cultivar effects, treatments effect and the interaction effect.
All statistical analysis was carried out with log2 ratios of treatment/common reference and fold differences were converted to arithmetical ratios for presentation in the table.
Q values represent the False Discovery Rate for a feature with the P value equal or less than the P value listed for that feature.
Symbols in column headings: S: spring cultivar Quantum; W: winter cultivar Clair; 0: control, non-cold treated; 6H: 6 hr; 1: 1 d; 3: 3 d; 6: 6 d; 14: 14 d;
Examples: FOLD W6HWO: level of mRNA winter cultivar, Clair, at 6 hr of cold treatment relative to untreated control.
PW6HW0: p value from t test, for the difference between plants of cultivar Clair cold treated for 6 hr compared to untreated control.
ANOVA columns: Cultivar: p value for cultivar effect; Treatment: p value for cold treatment effect; C by T interaction: p value for cultivar by treatment interaction.
Comparison to expression in Arabidopsis contains the At ID for the gene with the highest scoring blastx hit in the Arabidopsis data base.
The last column notes the reference for the previous report for cold regulation of the Arabidopsis gene (1) Seki et al. 2002 (2) Fowler and Tomashow 2002
(3) Oono et al. 2006 for a 7K array (4) Oono et al. 2006 for data from a 22K Agelent microarray.
S: spring cultivar Quantum
W:winter cultivar Clair
0: control, non-cold treated,
6H: 6 hours
1: 1 day
3: 3 days
6: 6 days
14: 14 days
Exmples
FOLD W6WO: fold difference; level of mRNA winter cultivar at 6 hr of cold treatment relative to untreated control
PW6HW0: p value from t test, for the difference between plants cold treated for 6 hr compared to untreated control
Anova columns
Cultivar: p value for cultivar effect
Treatment: p value for cold treatment effect
C by T interaction: p value for cutivar by treatment interaction
Winter 2X up_DN
Spring 2xUP_DN
