# Supplementary material for: Characterization of the caleosin gene family in the Triticeae
Source: BMC Genomics. 2014 Mar 27;15(1):239. doi: 10.1186/1471-2164-15-239 (PMC3986672; doi:10.1186/1471-2164-15-239)
Supplement: Supplementary file 15 — Additional file 15: Table S10: Microarray analysis of levels of expression of the caleosin paralogs in barley crown tissue under ABA treatment. (XLSX 12 KB) [file 12864_2013_7045_MOESM15_ESM.xlsx]

## Sheet: Sheet1
Additional file 15
Table S10: Microarray analysis of levels of expression of the caleosin paralogs in barley crown tissue under ABA treatment.a
							Gene
ABA treatment	Clo1		Clo2		Clo4		Clo5		Clo8		Clo10*		Clo11*
Control	6.25	a	8.03	a	7.76	a	9.35	a	9.11	a	6.86	a	5.59	a
Early	6.2	a	7.89	a	7.68	a	9.49	a	9.31	ab	7.52	ab	5.65	a
Late	6.16	a	7.93	a	7.61	a	9.53	a	9.9	b	8.06	b	6.23	b
a The data are from ref 31; GEO Accession: GSE10328. Values represent the average gene expression levels of the caleosin paralogs, and are in log2 scale.
* The statistical analysis compares the level of expression of single genes under control conditions or ABA treatment. The null hypothesis that the expression of each caleosin gene is not different under ABA treatment in barley was tested by one-way ANOVA; p<0.05 for Clo10 and Clo11.
Duncan's multiple range test was used to investigate the significant differences in expression of each caleosin gene under control or ABA treatment conditions.
Means with the same letter do not differ statistically at the level of 0.05.
